# Supplementary material for: The relative length of the patient and the primary care interval in patients with 28 common and rarer cancers
Source: Br J Cancer. 2015 Mar 3;112(Suppl 1):S35–40. doi: 10.1038/bjc.2015.40 (PMC4385974; doi:10.1038/bjc.2015.40)
Supplement: Supplementary Online Material 1 [file bjc201540x1.xls]

## Sheet: Supplementary Online Material 1
	Supplementary Online Material 1. Mean, median and centile interval values by interval and accompanying 95% bootstrap confidence intervals in brackets. Central estimates are as per Table 1
		Patient Interval (numer of days)					Primary Care Interval (number of days)					Pre-Referral Interval (number of days)
Cancer site (alphabetic order)	N	Mean	25th centile	Median (50th centile)	75th centile	90th centile	Mean	25th centile	Median (50th centile)	75th centile	90th centile	Mean	25th centile	Median (50th centile)	75th centile	90th centile
Bladder	602	22 (18 - 27)	0 (0 - 0)	2 (1 - 3)	14 (12 - 19)	61 (44 - 78)	26 (20 - 33)	0 (0 - 0)	3 (2 - 5)	15 (12 - 19)	53 (42 - 70)	48 (41 - 57)	3 (3 - 4)	14 (11 - 15)	45 (33 - 55)	134 (99 - 167)
Brain	121	36 (22 - 53)	1 (0 - 2)	7 (5 - 12)	26 (18 - 42)	92 (59 - 123)	22 (13 - 33)	0 (0 - 0)	4 (1 - 6)	16 (8 - 27)	56 (30 - 81)	58 (41 - 78)	5 (2 - 7)	22 (11 - 30)	61 (42 - 89)	139 (92 - 246)
Breast	2124	32 (29 - 35)	1 (1 - 1)	7 (7 - 7)	27 (23 - 30)	77 (66 - 88)	6 (5 - 8)	0 (0 - 0)	0 (0 - 0)	1 (0 - 1)	7 (4 - 9)	38 (35 - 42)	2 (2 - 2)	10 (9 - 12)	31 (31 - 35)	91 (84 - 100)
Cervical	97	77 (54 - 102)	2 (0 - 6)	25 (10 - 35)	92 (58 - 141)	265 (159 - 366)	25 (16 - 36)	0 (0 - 0)	5 (1 - 10)	26 (13 - 47)	79 (47 - 138)	102 (79 - 128)	13 (6 - 22)	45 (30 - 81)	140 (99 - 213)	293 (213 - 373)
Colorectal	1673	50 (46 - 54)	1 (0 - 2)	19 (17 - 22)	61 (57 - 62)	127 (115 - 151)	32 (29 - 35)	0 (0 - 0)	6 (4 - 7)	29 (26 - 34)	90 (76 - 104)	82 (77 - 87)	16 (14 - 19)	46 (43 - 49)	97 (91 - 106)	203 (190 - 225)
Endometrial	319	54 (43 - 66)	1 (0 - 2)	14 (8 - 17)	59 (42 - 69)	168 (114 - 193)	21 (15 - 28)	0 (0 - 0)	1 (0 - 1)	15 (8 - 25)	51 (39 - 60)	75 (62 - 89)	6 (4 - 9)	29 (21 - 39)	83 (63 - 110)	219 (178 - 278)
Gallbladder	40	34 (11 - 64)	0 (0 - 1)	4.5 (0 - 14)	15.5 (10 - 52)	74 (20 - 366)	41 (21 - 69)	4.5 (1 - 13)	20 (9 - 29)	39 (26 - 74)	76 (46 - 365)	75 (43 - 116)	9 (4 - 23)	31.5 (16 - 56)	73.5 (42 - 155)	304.5 (77 - 394)
Laryngeal	94	68 (50 - 90)	12 (6 - 19)	34.5 (30 - 57)	78 (61 - 91)	183 (91 - 245)	36 (19 - 59)	0 (0 - 0)	7 (2 - 13)	28 (18 - 41)	57 (41 - 197)	104 (78 - 136)	31 (21 - 41)	58 (46 - 66)	92 (78 - 125)	234 (125 - 399)
Leukaemia	228	32 (24 - 42)	0 (0 - 0)	7 (3 - 12)	30 (24 - 36)	86 (61 - 100)	25 (17 - 34)	0 (0 - 1)	4 (2 - 7)	22.5 (17 - 28)	58 (39 - 98)	57 (45 - 70)	6.5 (3 - 10)	26 (21 - 30)	68 (45 - 86)	141 (105 - 209)
Liver	53	28 (18 - 40)	0 (0 - 8)	14 (7 - 26)	39 (25 - 59)	61 (44 - 100)	32 (16 - 53)	1 (0 - 7)	11 (5 - 16)	27 (16 - 46)	73 (28 - 143)	60 (41 - 82)	14 (10 - 27)	36 (26 - 52)	61 (47 - 109)	125 (74 - 214)
Lung	1128	33 (30 - 37)	0 (0 - 1)	11 (9 - 14)	32 (31 - 41)	85 (71 - 92)	33 (30 - 37)	3 (3 - 4)	14 (12 - 15)	39 (35 - 43)	78 (72 - 93)	66 (62 - 71)	17 (14 - 18)	39 (36 - 43)	79 (73 - 87)	146 (134 - 169)
Lymphoma	477	39 (33 - 45)	1 (0 - 3)	14 (14 - 18)	44 (34 - 57)	94 (79 - 122)	33 (28 - 40)	0 (0 - 1)	9 (7 - 12)	31 (24 - 39)	89 (64 - 121)	72 (64 - 81)	16 (14 - 21)	38 (33 - 43)	87 (75 - 97)	186 (152 - 222)
Melanoma	475	69 (59 - 79)	0 (0 - 0)	21 (16 - 29)	69 (61 - 91)	234 (182 - 365)	17 (13 - 22)	0 (0 - 0)	0 (0 - 0)	7 (4 - 14)	44 (32 - 55)	86 (74 - 97)	8 (4 - 11)	31 (30 - 39)	94 (79 - 110)	317 (232 - 365)
Mesothelioma	57	42 (26 - 61)	3 (0 - 11)	17 (11 - 30)	34 (30 - 48)	122 (48 - 190)	24 (16 - 33)	1 (0 - 4)	7 (4 - 21)	27 (21 - 67)	84 (47 - 95)	66 (48 - 86)	21 (13 - 27)	41 (27 - 52)	80 (52 - 108)	190 (106 - 296)
Myeloma	124	44 (27 - 63)	0 (0 - 3)	13.5 (7 - 16)	31 (22 - 57)	93 (68 - 193)	56 (40 - 77)	5 (3 - 9)	20.5 (14 - 31)	62 (43 - 82)	134 (90 - 196)	100 (76 - 128)	22 (14 - 30)	46 (35 - 63)	110.5 (86 - 150)	213 (155 - 391)
Oesophageal	418	40 (34 - 46)	7 (3 - 9)	21.5 (18 - 26)	46 (37 - 59)	99 (76 - 118)	26 (22 - 32)	0 (0 - 0)	5 (2 - 10)	30 (23 - 36)	71 (56 - 98)	66 (59 - 74)	20 (17 - 23)	40 (33 - 46)	80 (67 - 91)	152 (125 - 184)
Oropharyngeal	146	53 (41 - 66)	8 (4 - 14)	30 (21 - 34)	61 (49 - 77)	121 (89 - 209)	22 (14 - 34)	0 (0 - 0)	5.5 (1 - 13)	27 (18 - 32)	56 (35 - 73)	75 (61 - 91)	30 (22 - 34)	48 (38 - 56)	87 (70 - 101)	136 (114 - 236)
Ovarian	275	39 (32 - 48)	2 (0 - 3)	14 (9 - 17)	52 (31 - 61)	113 (82 - 140)	21 (16 - 26)	0 (0 - 1)	7 (5 - 10)	22 (17 - 31)	51 (45 - 61)	60 (52 - 69)	14 (9 - 17)	36 (30 - 43)	72 (63 - 88)	149 (123 - 175)
Pancreatic	268	26 (21 - 30)	1 (0 - 3)	10 (7 - 14)	31 (27 - 37)	74 (61 - 91)	33 (25 - 41)	0 (0 - 1)	7 (5 - 10)	31.5 (20 - 43)	97 (67 - 118)	58 (49 - 68)	9 (6 - 12)	28.5 (24 - 37)	74.5 (63 - 97)	144 (123 - 176)
Prostate	1378	47 (42 - 52)	0 (0 - 0)	7 (5 - 8)	42 (35 - 53)	151 (121 - 183)	31 (27 - 35)	2 (1 - 3)	11 (9 - 12)	26 (23 - 29)	74 (63 - 83)	78 (72 - 84)	9 (8 - 11)	32 (28 - 35)	93 (84 - 101)	209 (194 - 240)
Renal	207	26 (18 - 35)	0 (0 - 0)	3 (1 - 5)	21 (14 - 30)	62 (41 - 92)	35 (27 - 45)	1 (0 - 2)	13 (9 - 16)	39 (29 - 48)	108 (69 - 122)	61 (50 - 75)	8 (4 - 12)	30 (22 - 38)	71 (54 - 88)	181 (112 - 217)
Sarcoma	72	45 (27 - 68)	0 (0 - 7)	13 (7 - 20)	56.5 (23 - 80)	119 (71 - 226)	45 (26 - 70)	0 (0 - 3)	7 (3 - 19)	40.5 (24 - 61)	115 (53 - 328)	90 (64 - 119)	15 (8 - 31)	52 (32 - 66)	111 (71 - 143)	226 (127 - 381)
Small Intestine	38	43 (25 - 62)	0 (0 - 6)	10.5 (2 - 29)	75 (28 - 116)	153 (115 - 183)	26 (15 - 40)	1 (0 - 7)	10 (4 - 20)	32 (14 - 48)	90 (41 - 113)	69 (48 - 90)	12 (1 - 21)	38.5 (18 - 92)	128 (57 - 165)	184 (150 - 199)
Stomach	187	45 (33 - 59)	0 (0 - 0)	9 (6 - 16)	38 (30 - 56)	125 (92 - 197)	46 (35 - 57)	0 (0 - 0)	12 (7 - 21)	65 (41 - 77)	134 (113 - 190)	90 (76 - 107)	15 (8 - 22)	49 (33 - 63)	126 (92 - 165)	235 (190 - 320)
Testicular	112	60 (41 - 83)	2 (1 - 5)	12 (7 - 15)	67 (30 - 120)	184 (120 - 366)	15 (9 - 22)	0 (0 - 0)	1.5 (0 - 5)	16 (8 - 21)	30 (22 - 57)	75 (55 - 97)	8 (4 - 14)	24.5 (17 - 36)	94.5 (62 - 149)	212 (154 - 369)
Thyroid	80	60 (38 - 83)	2 (0 - 7)	20.5 (10 - 29)	40.5 (31 - 144)	192.5 (101 - 371)	32 (15 - 55)	0 (0 - 2)	8.5 (4 - 16)	21.5 (17 - 34)	49 (30 - 90)	91 (62 - 129)	17 (9 - 27)	35 (31 - 54)	81.5 (58 - 186)	228.5 (161 - 399)
Unknown Primary	111	24 (16 - 34)	0 (0 - 0)	8 (3 - 13)	23 (19 - 31)	68 (35 - 102)	33 (22 - 47)	0 (0 - 5)	15 (8 - 19)	36 (24 - 49)	75 (49 - 124)	57 (44 - 74)	14 (7 - 21)	34 (27 - 39)	67 (50 - 89)	129 (90 - 174)
Vulval	49	59 (33 - 90)	7 (0 - 14)	17 (13 - 31)	61 (31 - 93)	122 (88 - 400)	16 (7 - 29)	0 (0 - 0)	1 (0 - 5)	7 (4 - 27)	54 (15 - 158)	76 (46 - 110)	14 (7 - 22)	31 (17 - 57)	86 (55 - 117)	284 (94 - 401)
