# Supplementary material for: The relative length of the patient and the primary care interval in patients with 28 common and rarer cancers
Source: Br J Cancer. 2015 Mar 3;112(Suppl 1):S35–40. doi: 10.1038/bjc.2015.40 (PMC4385974; doi:10.1038/bjc.2015.40)
Supplement: Supplementary Online Material 2 [file bjc201540x2.xls]

## Sheet: Supplementary Online Material 2
Supplementary Online Material 2. Binary proportions of patients with values of up to 14, 30 and 90 days for patient, primary care, and overall pre-referral intervals, and accompanying 95% bootstrap Confidence Intervals (CI)
		Patient interval						Primary care interval						Pre-referral interval
		14 days		30 days		90 days		14 days		30 days		90 days		14 days		30 days		90 days
Cancer site (alphabetic order)	N	n	% (95%CI)	n	% (95%CI)	n	% (95%CI)	n	% (95%CI)	n	% (95%CI)	n	% (95%CI)	n	% (95%CI)	n	% (95%CI)	n	% (95%CI)
Bladder	602	454	75.4 (71.8 - 78.8)	506	84.1 (80.9 - 86.9)	561	93.2 (90.9 - 95.1)	442	73.4 (69.7 - 76.9)	509	84.6 (81.4 - 87.3)	565	93.9 (91.6 - 95.6)	309	51.3 (47.3 - 55.4)	416	69.1 (65.2 - 72.8)	518	86.0 (83.0 - 88.7)
Brain	121	78	64.5 (55.2 - 73.0)	94	77.7 (69.2 - 84.8)	106	87.6 (80.4 - 92.9)	88	72.7 (63.9 - 80.4)	101	83.5 (75.6 - 89.6)	116	95.9 (90.6 - 98.6)	54	44.6 (35.6 - 53.9)	71	58.7 (49.4 - 67.6)	100	82.6 (74.7 - 88.9)
Breast	2124	1371	64.5 (62.5 - 66.6)	1654	77.9 (76.0 - 79.6)	1941	91.4 (90.1 - 92.5)	1975	93.0 (91.8 - 94.0)	2031	95.6 (94.7 - 96.5)	2092	98.5 (97.9 - 99.0)	1230	57.9 (55.8 - 60.0)	1549	72.9 (71.0 - 74.8)	1904	89.6 (88.3 - 90.9)
Cervical	97	44	45.4 (35.2 - 55.8)	54	55.7 (45.2 - 65.8)	71	73.2 (63.2 - 81.7)	67	69.1 (58.9 - 78.1)	75	77.3 (67.7 - 85.2)	89	91.8 (84.4 - 96.4)	25	25.8 (17.4 - 35.7)	40	41.2 (31.3 - 51.7)	61	62.9 (52.5 - 72.5)
Colorectal	1673	764	45.7 (43.3 - 48.1)	986	58.9 (56.5 - 61.3)	1398	83.6 (81.7 - 85.3)	1039	62.1 (59.7 - 64.4)	1263	75.5 (73.4 - 77.5)	1506	90.0 (88.5 - 91.4)	389	23.3 (21.2 - 25.4)	626	37.4 (35.1 - 39.8)	1204	72.0 (69.7 - 74.1)
Endometrial	319	169	53.0 (47.3 - 58.6)	206	64.6 (59.1 - 69.8)	263	82.4 (77.8 - 86.5)	239	74.9 (69.8 - 79.6)	264	82.8 (78.2 - 86.7)	302	94.7 (91.6 - 96.9)	113	35.4 (30.2 - 40.9)	166	52.0 (46.4 - 57.6)	243	76.2 (71.1 - 80.7)
Gallbladder	40	29	72.5 (56.1 - 85.4)	34	85.0 (70.2 - 94.3)	37	92.5 (79.6 - 98.4)	18	45.0 (29.3 - 61.5)	27	67.5 (50.9 - 81.4)	38	95.0 (83.1 - 99.4)	14	35.0 (20.6 - 51.7)	20	50.0 (33.8 - 66.2)	33	82.5 (67.2 - 92.7)
Laryngeal	94	28	29.8 (20.8 - 40.1)	39	41.5 (31.4 - 52.1)	76	80.9 (71.4 - 88.2)	59	62.8 (52.2 - 72.5)	75	79.8 (70.2 - 87.4)	88	93.6 (86.6 - 97.6)	11	11.7 (6.0 - 20.0)	21	22.3 (14.4 - 32.1)	69	73.4 (63.3 - 82.0)
Leukaemia	228	137	60.1 (53.4 - 66.5)	176	77.2 (71.2 - 82.5)	210	92.1 (87.8 - 95.3)	154	67.5 (61.0 - 73.6)	189	82.9 (77.4 - 87.5)	212	93.0 (88.9 - 95.9)	81	35.5 (29.3 - 42.1)	134	58.8 (52.1 - 65.2)	185	81.1 (75.4 - 86.0)
Liver	53	27	50.9 (36.8 - 64.9)	37	69.8 (55.7 - 81.7)	50	94.3 (84.3 - 98.8)	30	56.6 (42.3 - 70.2)	42	79.2 (65.9 - 89.2)	49	92.5 (81.8 - 97.9)	14	26.4 (15.3 - 40.3)	23	43.4 (29.8 - 57.7)	43	81.1 (68.0 - 90.6)
Lung	1128	629	55.8 (52.8 - 58.7)	810	71.8 (69.1 - 74.4)	1027	91.0 (89.2 - 92.6)	592	52.5 (49.5 - 55.4)	778	69.0 (66.2 - 71.7)	1031	91.4 (89.6 - 93.0)	254	22.5 (20.1 - 25.1)	467	41.4 (38.5 - 44.3)	890	78.9 (76.4 - 81.2)
Lymphoma	477	239	50.1 (45.5 - 54.7)	309	64.8 (60.3 - 69.1)	422	88.5 (85.3 - 91.2)	283	59.3 (54.8 - 63.8)	357	74.8 (70.7 - 78.7)	432	90.6 (87.6 - 93.0)	105	22.0 (18.4 - 26.0)	198	41.5 (37.0 - 46.1)	365	76.5 (72.5 - 80.3)
Melanoma	475	213	44.8 (40.3 - 49.4)	269	56.6 (52.0 - 61.1)	373	78.5 (74.6 - 82.1)	377	79.4 (75.4 - 82.9)	410	86.3 (82.9 - 89.3)	452	95.2 (92.8 - 96.9)	157	33.1 (28.8 - 37.5)	220	46.3 (41.8 - 50.9)	344	72.4 (68.2 - 76.4)
Mesothelioma	57	25	43.9 (30.7 - 57.6)	38	66.7 (52.9 - 78.6)	49	86.0 (74.2 - 93.7)	33	57.9 (44.1 - 70.9)	43	75.4 (62.2 - 85.9)	54	94.7 (85.4 - 98.9)	10	17.5 (8.7 - 29.9)	23	40.4 (27.6 - 54.2)	44	77.2 (64.2 - 87.3)
Myeloma	124	69	55.6 (46.5 - 64.6)	91	73.4 (64.7 - 80.9)	110	88.7 (81.8 - 93.7)	52	41.9 (33.1 - 51.1)	71	57.3 (48.1 - 66.1)	104	83.9 (76.2 - 89.9)	23	18.5 (12.1 - 26.5)	43	34.7 (26.4 - 43.7)	84	67.7 (58.8 - 75.9)
Oesophageal	418	163	39.0 (34.3 - 43.9)	255	61.0 (56.1 - 65.7)	368	88.0 (84.5 - 91.0)	255	61.0 (56.1 - 65.7)	316	75.6 (71.2 - 79.6)	384	91.9 (88.8 - 94.3)	74	17.7 (14.2 - 21.7)	161	38.5 (33.8 - 43.4)	328	78.5 (74.2 - 82.3)
Oropharyngeal	146	50	34.2 (26.6 - 42.5)	75	51.4 (43.0 - 59.7)	125	85.6 (78.9 - 90.9)	92	63.0 (54.6 - 70.8)	117	80.1 (72.7 - 86.3)	139	95.2 (90.4 - 98.1)	20	13.7 (8.6 - 20.4)	39	26.7 (19.7 - 34.7)	113	77.4 (69.7 - 83.9)
Ovarian	275	145	52.7 (46.6 - 58.8)	183	66.5 (60.6 - 72.1)	241	87.6 (83.2 - 91.3)	181	65.8 (59.9 - 71.4)	219	79.6 (74.4 - 84.2)	264	96.0 (93.0 - 98.0)	74	26.9 (21.8 - 32.6)	126	45.8 (39.8 - 51.9)	222	80.7 (75.6 - 85.2)
Pancreatic	268	159	59.3 (53.2 - 65.3)	198	73.9 (68.2 - 79.0)	247	92.2 (88.3 - 95.1)	173	64.6 (58.5 - 70.3)	199	74.3 (68.6 - 79.4)	236	88.1 (83.6 - 91.7)	96	35.8 (30.1 - 41.9)	137	51.1 (45.0 - 57.2)	212	79.1 (73.7 - 83.8)
Prostate	1378	806	58.5 (55.8 - 61.1)	947	68.7 (66.2 - 71.2)	1160	84.2 (82.1 - 86.1)	827	60.0 (57.4 - 62.6)	1074	77.9 (75.7 - 80.1)	1270	92.2 (90.6 - 93.5)	447	32.4 (30.0 - 35.0)	673	48.8 (46.2 - 51.5)	1022	74.2 (71.8 - 76.5)
Renal	207	144	69.6 (62.8 - 75.8)	168	81.2 (75.2 - 86.2)	192	92.8 (88.3 - 95.9)	111	53.6 (46.6 - 60.6)	143	69.1 (62.3 - 75.3)	183	88.4 (83.2 - 92.4)	72	34.8 (28.3 - 41.7)	105	50.7 (43.7 - 57.7)	168	81.2 (75.2 - 86.2)
Sarcoma	72	39	54.2 (42.0 - 66.0)	51	70.8 (58.9 - 81.0)	62	86.1 (75.9 - 93.1)	42	58.3 (46.1 - 69.8)	49	68.1 (56.0 - 78.6)	62	86.1 (75.9 - 93.1)	17	23.6 (14.4 - 35.1)	25	34.7 (23.9 - 46.9)	51	70.8 (58.9 - 81.0)
Small Intestine	38	21	55.3 (38.3 - 71.4)	26	68.4 (51.3 - 82.5)	29	76.3 (59.8 - 88.6)	23	60.5 (43.4 - 76.0)	28	73.7 (56.9 - 86.6)	35	92.1 (78.6 - 98.3)	11	28.9 (15.4 - 45.9)	17	44.7 (28.6 - 61.7)	24	63.2 (46.0 - 78.2)
Stomach	187	103	55.1 (47.7 - 62.3)	129	69.0 (61.8 - 75.5)	160	85.6 (79.7 - 90.3)	97	51.9 (44.5 - 59.2)	120	64.2 (56.8 - 71.0)	156	83.4 (77.3 - 88.4)	46	24.6 (18.6 - 31.4)	71	38.0 (31.0 - 45.3)	127	67.9 (60.7 - 74.5)
Testicular	112	66	58.9 (49.2 - 68.1)	74	66.1 (56.5 - 74.7)	89	79.5 (70.8 - 86.5)	82	73.2 (64 .0- 81.1)	101	90.2 (83.1 - 95.0)	109	97.3 (92.4 - 99.4)	40	35.7 (26.9 - 45.3)	61	54.5 (44.8 - 63.9)	83	74.1 (65.0 - 81.9)
Thyroid	80	38	47.5 (36.2 - 59.0)	51	63.7 (52.2 - 74.2)	64	80.0 (69.6 - 88.1)	46	57.5 (45.9 - 68.5)	66	82.5 (72.4 - 90.1)	76	95.0 (87.7 - 98.6)	17	21.3 (12.9 - 31.8)	30	37.5 (26.9 - 49.0)	61	76.3 (65.4 - 85.1)
Unknown Primary	111	70	63.1 (53.4 - 72.0)	91	82.0 (73.6 - 88.6)	104	93.7 (87.4 - 97.4)	55	49.5 (39.9 - 59.2)	81	73.0 (63.7 - 81.0)	102	91.9 (85.2 - 96.2)	28	25.2 (17.5 - 34.4)	52	46.8 (37.3 - 56.6)	93	83.8 (75.6 - 90.1)
Vulval	49	23	46.9 (32.5 - 61.7)	30	61.2 (46.2 - 74.8)	40	81.6 (68.0 - 91.2)	38	77.6 (63.4 - 88.2)	42	85.7 (72.8 - 94.1)	46	93.9 (83.1 - 98.7)	15	30.6 (18.3 - 45.4)	24	49.0 (34.4 - 63.7)	38	77.6 (63.4 - 88.2)
